# Supplementary material for: Multimodal imaging-guided NIR-II photo-gas nanoplatform amplifies PD-1 blockade for synergistic TNBC therapy
Source: Theranostics. 2026 Jun 17;16(13):7571–93. doi: 10.7150/thno.133453 (PMC13295768; doi:10.7150/thno.133453)
Supplement: Supplementary file 2 — Supplementary table 1: Statistical comparison of LQPO distribution, tumor perfusion, and oxygenation parameters in tumor-bearing mice. [file thnov16p7571s2.xlsx]

## Sheet: OxyHb
Tumor OxyHb Multi-Time Point Statistical Analysis
Within each row, compare columns (simple effects within rows)
Number of families	6
Number of comparisons per family	6
Alpha	0.05
Tukey's multiple comparisons test	Mean diff.	95.00% CI of diff.	Below threshold?	Summary	Adjusted P Value
0h
NIR-II vs. LQP+NIR-II	-0.01667	-0.08297 to 0.04963	No	ns	0.645
NIR-II vs. LPO+NIR-II	0	-0.03324 to 0.03324	No	ns	>0.9999
NIR-II vs. LQPO+NIR-II	-0.02667	-0.07318 to 0.01985	No	ns	0.2115
LQP+NIR-II vs. LPO+NIR-II	0.01667	-0.04963 to 0.08297	No	ns	0.645
LQP+NIR-II vs. LQPO+NIR-II	-0.01	-0.07349 to 0.05349	No	ns	0.9027
LPO+NIR-II vs. LQPO+NIR-II	-0.02667	-0.07318 to 0.01985	No	ns	0.2115
1h
NIR-II vs. LQP+NIR-II	-0.03	-0.1046 to 0.04459	No	ns	0.2928
NIR-II vs. LPO+NIR-II	-0.03933	-0.1124 to 0.03376	No	ns	0.181
NIR-II vs. LQPO+NIR-II	-0.05	-0.1246 to 0.02459	No	ns	0.1153
LQP+NIR-II vs. LPO+NIR-II	-0.009333	-0.02976 to 0.01109	No	ns	0.3654
LQP+NIR-II vs. LQPO+NIR-II	-0.02	-0.03919 to -0.0008098	Yes	*	0.0437
LPO+NIR-II vs. LQPO+NIR-II	-0.01067	-0.03109 to 0.009759	No	ns	0.283
2h
NIR-II vs. LQP+NIR-II	-0.02	-0.07136 to 0.03136	No	ns	0.3409
NIR-II vs. LPO+NIR-II	-0.071	-0.1395 to -0.002542	Yes	*	0.0449
NIR-II vs. LQPO+NIR-II	-0.2167	-0.2674 to -0.1659	Yes	***	0.0002
LQP+NIR-II vs. LPO+NIR-II	-0.051	-0.1327 to 0.03070	No	ns	0.131
LQP+NIR-II vs. LQPO+NIR-II	-0.1967	-0.2480 to -0.1453	Yes	**	0.002
LPO+NIR-II vs. LQPO+NIR-II	-0.1457	-0.2141 to -0.07721	Yes	**	0.0044
4h
NIR-II vs. LQP+NIR-II	-0.03667	-0.08803 to 0.01470	No	ns	0.1074
NIR-II vs. LPO+NIR-II	-0.06767	-0.1181 to -0.01726	Yes	*	0.0246
NIR-II vs. LQPO+NIR-II	-0.1367	-0.2113 to -0.06208	Yes	*	0.0131
LQP+NIR-II vs. LPO+NIR-II	-0.031	-0.08140 to 0.01940	No	ns	0.198
LQP+NIR-II vs. LQPO+NIR-II	-0.1	-0.1635 to -0.03651	Yes	*	0.0115
LPO+NIR-II vs. LQPO+NIR-II	-0.069	-0.1324 to -0.005575	Yes	*	0.0386
6h
NIR-II vs. LQP+NIR-II	-0.024	-0.09625 to 0.04825	No	ns	0.3858
NIR-II vs. LPO+NIR-II	-0.027	-0.09947 to 0.04547	No	ns	0.3247
NIR-II vs. LQPO+NIR-II	-0.1	-0.1665 to -0.03352	Yes	*	0.0123
LQP+NIR-II vs. LPO+NIR-II	-0.003	-0.02043 to 0.01443	No	ns	0.892
LQP+NIR-II vs. LQPO+NIR-II	-0.076	-0.1483 to -0.003749	Yes	*	0.0449
LPO+NIR-II vs. LQPO+NIR-II	-0.073	-0.1455 to -0.0005313	Yes	*	0.0492
24h
NIR-II vs. LQP+NIR-II	0.02	-0.03136 to 0.07136	No	ns	0.3409
NIR-II vs. LPO+NIR-II	-0.01667	-0.08781 to 0.05448	No	ns	0.5959
NIR-II vs. LQPO+NIR-II	-0.08667	-0.1465 to -0.02679	Yes	*	0.0213
LQP+NIR-II vs. LPO+NIR-II	-0.03667	-0.09790 to 0.02457	No	ns	0.2024
LQP+NIR-II vs. LQPO+NIR-II	-0.1067	-0.1614 to -0.05196	Yes	**	0.0049
LPO+NIR-II vs. LQPO+NIR-II	-0.07	-0.1328 to -0.007180	Yes	*	0.0352

## Sheet: DeoxyHb
Tumor DeoxyHb Multi-Time Point Statistical Analysis
Within each row, compare columns (simple effects within rows)
Number of families	6
Number of comparisons per family	6
Alpha	0.05
Tukey's multiple comparisons test	Mean diff.	95.00% CI of diff.	Below threshold?	Summary	Adjusted P Value
0h
NIR-II vs. LQP+NIR-II	0.1033	-0.2255 to 0.4322	No	ns	0.4398
NIR-II vs. LPO+NIR-II	0.06333	-0.2255 to 0.3522	No	ns	0.7938
NIR-II vs. LQPO+NIR-II	0.05667	-0.2347 to 0.3480	No	ns	0.8469
LQP+NIR-II vs. LPO+NIR-II	-0.04	-0.2715 to 0.1915	No	ns	0.8099
LQP+NIR-II vs. LQPO+NIR-II	-0.04667	-0.2966 to 0.2033	No	ns	0.767
LPO+NIR-II vs. LQPO+NIR-II	-0.006667	-0.2506 to 0.2373	No	ns	0.9994
1h
NIR-II vs. LQP+NIR-II	-0.01033	-0.1676 to 0.1469	No	ns	0.9891
NIR-II vs. LPO+NIR-II	0.02333	-0.1500 to 0.1967	No	ns	0.9423
NIR-II vs. LQPO+NIR-II	0.01667	-0.1465 to 0.1798	No	ns	0.9724
LQP+NIR-II vs. LPO+NIR-II	0.03367	-0.1291 to 0.1964	No	ns	0.7841
LQP+NIR-II vs. LQPO+NIR-II	0.027	-0.1135 to 0.1675	No	ns	0.834
LPO+NIR-II vs. LQPO+NIR-II	-0.006667	-0.1733 to 0.1599	No	ns	0.9982
2h
NIR-II vs. LQP+NIR-II	0.16	-0.1482 to 0.4682	No	ns	0.2062
NIR-II vs. LPO+NIR-II	0.3033	0.001370 to 0.6053	Yes	*	0.0495
NIR-II vs. LQPO+NIR-II	0.3233	-0.01553 to 0.6622	No	ns	0.0551
LQP+NIR-II vs. LPO+NIR-II	0.1433	0.02225 to 0.2644	Yes	*	0.0287
LQP+NIR-II vs. LQPO+NIR-II	0.1633	0.05714 to 0.2695	Yes	*	0.014
LPO+NIR-II vs. LQPO+NIR-II	0.02	-0.09751 to 0.1375	No	ns	0.8509
4h
NIR-II vs. LQP+NIR-II	0.28	0.1853 to 0.3747	Yes	**	0.0011
NIR-II vs. LPO+NIR-II	0.3233	0.1033 to 0.5434	Yes	*	0.0186
NIR-II vs. LQPO+NIR-II	0.4567	0.3607 to 0.5526	Yes	***	0.0002
LQP+NIR-II vs. LPO+NIR-II	0.04333	-0.1867 to 0.2734	No	ns	0.7486
LQP+NIR-II vs. LQPO+NIR-II	0.1767	0.09074 to 0.2626	Yes	**	0.0039
LPO+NIR-II vs. LQPO+NIR-II	0.1333	-0.09409 to 0.3608	No	ns	0.1638
6h
NIR-II vs. LQP+NIR-II	0.1033	-0.04442 to 0.2511	No	ns	0.1179
NIR-II vs. LPO+NIR-II	0.12	-0.01955 to 0.2595	No	ns	0.0768
NIR-II vs. LQPO+NIR-II	0.29	0.1488 to 0.4312	Yes	**	0.0059
LQP+NIR-II vs. LPO+NIR-II	0.01667	-0.07461 to 0.1079	No	ns	0.8557
LQP+NIR-II vs. LQPO+NIR-II	0.1867	0.1053 to 0.2680	Yes	**	0.0029
LPO+NIR-II vs. LQPO+NIR-II	0.17	0.07525 to 0.2647	Yes	**	0.0066
24h
NIR-II vs. LQP+NIR-II	0.11	-0.1232 to 0.3432	No	ns	0.2312
NIR-II vs. LPO+NIR-II	0.083	-0.1292 to 0.2952	No	ns	0.4698
NIR-II vs. LQPO+NIR-II	0.2833	0.06914 to 0.4975	Yes	*	0.0243
LQP+NIR-II vs. LPO+NIR-II	-0.027	-0.2340 to 0.1800	No	ns	0.8784
LQP+NIR-II vs. LQPO+NIR-II	0.1733	0.08039 to 0.2663	Yes	**	0.0069
LPO+NIR-II vs. LQPO+NIR-II	0.2003	0.01023 to 0.3904	Yes	*	0.0435

## Sheet: LQPO
Tumor LQPO Signal Multi-Time Point Statistical Analysis
Within each row, compare columns (simple effects within rows)
Number of families	6
Number of comparisons per family	6
Alpha	0.05
Tukey's multiple comparisons test	Mean diff.	95.00% CI of diff.	Below threshold?	Summary	Adjusted P Value
0h
NIR-II vs. LQP+NIR-II	-0.01	-0.09896 to 0.07896	No	ns	0.9211
NIR-II vs. LPO+NIR-II	-0.01	-0.06336 to 0.04336	No	ns	0.823
NIR-II vs. LQPO+NIR-II	-0.02667	-0.05748 to 0.004143	No	ns	0.074
LQP+NIR-II vs. LPO+NIR-II	0	-0.08057 to 0.08057	No	ns	>0.9999
LQP+NIR-II vs. LQPO+NIR-II	-0.01667	-0.1150 to 0.08168	No	ns	0.7374
LPO+NIR-II vs. LQPO+NIR-II	-0.01667	-0.07654 to 0.04321	No	ns	0.5157
1h
NIR-II vs. LQP+NIR-II	-0.43	-0.6476 to -0.2124	Yes	**	0.0094
NIR-II vs. LPO+NIR-II	-0.01333	-0.1368 to 0.1101	No	ns	0.9578
NIR-II vs. LQPO+NIR-II	-0.481	-0.5964 to -0.3656	Yes	***	0.0005
LQP+NIR-II vs. LPO+NIR-II	0.4167	0.2179 to 0.6155	Yes	**	0.0051
LQP+NIR-II vs. LQPO+NIR-II	-0.051	-0.2512 to 0.1492	No	ns	0.6775
LPO+NIR-II vs. LQPO+NIR-II	-0.4677	-0.5982 to -0.3372	Yes	***	0.0005
2h
NIR-II vs. LQP+NIR-II	-0.3767	-0.4582 to -0.2952	Yes	***	0.0005
NIR-II vs. LPO+NIR-II	0.02333	-0.05801 to 0.1047	No	ns	0.6594
NIR-II vs. LQPO+NIR-II	-0.4437	-0.5248 to -0.3625	Yes	***	0.0003
LQP+NIR-II vs. LPO+NIR-II	0.4	0.3365 to 0.4635	Yes	***	0.0001
LQP+NIR-II vs. LQPO+NIR-II	-0.067	-0.1187 to -0.01528	Yes	*	0.021
LPO+NIR-II vs. LQPO+NIR-II	-0.467	-0.5307 to -0.4033	Yes	****	<0.0001
4h
NIR-II vs. LQP+NIR-II	-0.3267	-0.4196 to -0.2337	Yes	***	0.0008
NIR-II vs. LPO+NIR-II	-0.01	-0.07349 to 0.05349	No	ns	0.9027
NIR-II vs. LQPO+NIR-II	-0.411	-0.4763 to -0.3457	Yes	***	0.0002
LQP+NIR-II vs. LPO+NIR-II	0.3167	0.2202 to 0.4132	Yes	**	0.0018
LQP+NIR-II vs. LQPO+NIR-II	-0.08433	-0.1886 to 0.01997	No	ns	0.0807
LPO+NIR-II vs. LQPO+NIR-II	-0.401	-0.4475 to -0.3545	Yes	****	<0.0001
6h
NIR-II vs. LQP+NIR-II	-0.2833	-0.4068 to -0.1599	Yes	**	0.0038
NIR-II vs. LPO+NIR-II	-0.03	-0.1576 to 0.09755	No	ns	0.7278
NIR-II vs. LQPO+NIR-II	-0.345	-0.4448 to -0.2452	Yes	***	0.0007
LQP+NIR-II vs. LPO+NIR-II	0.2533	0.1169 to 0.3898	Yes	**	0.0057
LQP+NIR-II vs. LQPO+NIR-II	-0.06167	-0.1864 to 0.06309	No	ns	0.309
LPO+NIR-II vs. LQPO+NIR-II	-0.315	-0.4429 to -0.1871	Yes	**	0.0022
24h
NIR-II vs. LQP+NIR-II	-0.1407	-0.2303 to -0.05099	Yes	*	0.0119
NIR-II vs. LPO+NIR-II	-0.002333	-0.06615 to 0.06149	No	ns	0.998
NIR-II vs. LQPO+NIR-II	-0.2233	-0.6183 to 0.1716	No	ns	0.1523
LQP+NIR-II vs. LPO+NIR-II	0.1383	0.04187 to 0.2348	Yes	*	0.0202
LQP+NIR-II vs. LQPO+NIR-II	-0.08267	-0.4583 to 0.2930	No	ns	0.6275
LPO+NIR-II vs. LQPO+NIR-II	-0.221	-0.6313 to 0.1893	No	ns	0.1598

## Sheet: HbT
Tumor HbT Multi-Time Point Statistical Analysis
Within each row, compare columns (simple effects within rows)
Number of families	6
Number of comparisons per family	6
Alpha	0.05
Tukey's multiple comparisons test	Mean diff.	95.00% CI of diff.	Below threshold?	Summary	Adjusted P Value
0h
NIR-II vs. LQP+NIR-II	-2855	-13353 to 7644	No	ns	0.7051
NIR-II vs. LPO+NIR-II	-3443	-17530 to 10644	No	ns	0.7294
NIR-II vs. LQPO+NIR-II	-1075	-11744 to 9594	No	ns	0.94
LQP+NIR-II vs. LPO+NIR-II	-588	-14675 to 13499	No	ns	0.9975
LQP+NIR-II vs. LQPO+NIR-II	1779	-8783 to 12342	No	ns	0.8019
LPO+NIR-II vs. LQPO+NIR-II	2367	-14427 to 19161	No	ns	0.828
1h
NIR-II vs. LQP+NIR-II	-4109	-13659 to 5440	No	ns	0.2783
NIR-II vs. LPO+NIR-II	-1695	-12169 to 8779	No	ns	0.9027
NIR-II vs. LQPO+NIR-II	-6017	-15052 to 3018	No	ns	0.1625
LQP+NIR-II vs. LPO+NIR-II	2414	-9688 to 14517	No	ns	0.68
LQP+NIR-II vs. LQPO+NIR-II	-1908	-10973 to 7158	No	ns	0.686
LPO+NIR-II vs. LQPO+NIR-II	-4322	-14713 to 6069	No	ns	0.4164
2h
NIR-II vs. LQP+NIR-II	-3187	-6617 to 242.2	No	ns	0.063
NIR-II vs. LPO+NIR-II	-2174	-6813 to 2465	No	ns	0.3244
NIR-II vs. LQPO+NIR-II	-11679	-16965 to -6393	Yes	**	0.0044
LQP+NIR-II vs. LPO+NIR-II	1013	-3628 to 5654	No	ns	0.7798
LQP+NIR-II vs. LQPO+NIR-II	-8492	-13799 to -3185	Yes	*	0.0126
LPO+NIR-II vs. LQPO+NIR-II	-9505	-14960 to -4050	Yes	**	0.0074
4h
NIR-II vs. LQP+NIR-II	-1503	-7824 to 4817	No	ns	0.6702
NIR-II vs. LPO+NIR-II	-354.7	-7301 to 6592	No	ns	0.9963
NIR-II vs. LQPO+NIR-II	-8091	-14244 to -1937	Yes	*	0.0202
LQP+NIR-II vs. LPO+NIR-II	1149	-6007 to 8304	No	ns	0.8346
LQP+NIR-II vs. LQPO+NIR-II	-6587	-11763 to -1412	Yes	*	0.0255
LPO+NIR-II vs. LQPO+NIR-II	-7736	-14417 to -1055	Yes	*	0.0315
6h
NIR-II vs. LQP+NIR-II	-1171	-7428 to 5087	No	ns	0.8477
NIR-II vs. LPO+NIR-II	-1004	-7896 to 5889	No	ns	0.856
NIR-II vs. LQPO+NIR-II	-6479	-12862 to -95.87	Yes	*	0.0477
LQP+NIR-II vs. LPO+NIR-II	167	-4271 to 4605	No	ns	0.9976
LQP+NIR-II vs. LQPO+NIR-II	-5308	-10607 to -9.405	Yes	*	0.0497
LPO+NIR-II vs. LQPO+NIR-II	-5475	-10932 to -18.89	Yes	*	0.0496
24h
NIR-II vs. LQP+NIR-II	-2152	-7159 to 2855	No	ns	0.2837
NIR-II vs. LPO+NIR-II	-483.3	-5109 to 4143	No	ns	0.9703
NIR-II vs. LQPO+NIR-II	-6339	-10866 to -1812	Yes	*	0.019
LQP+NIR-II vs. LPO+NIR-II	1669	-2564 to 5902	No	ns	0.3451
LQP+NIR-II vs. LQPO+NIR-II	-4187	-6787 to -1587	Yes	*	0.0119
LPO+NIR-II vs. LQPO+NIR-II	-5856	-9757 to -1954	Yes	*	0.0143

## Sheet: sO2
Tumor sO2 Multi-Time Point Statistical Analysis
Within each row, compare columns (simple effects within rows)
Number of families	6
Number of comparisons per family	6
Alpha	0.05
Tukey's multiple comparisons test	Mean diff.	95.00% CI of diff.	Below threshold?	Summary	Adjusted P Value
0h
NIR-II vs. LQP+NIR-II	1.46	-12.32 to 15.24	No	ns	0.9641
NIR-II vs. LPO+NIR-II	4.057	-6.749 to 14.86	No	ns	0.4995
NIR-II vs. LQPO+NIR-II	1.05	-8.546 to 10.65	No	ns	0.9604
LQP+NIR-II vs. LPO+NIR-II	2.597	-11.22 to 16.41	No	ns	0.8518
LQP+NIR-II vs. LQPO+NIR-II	-0.41	-14.84 to 14.02	No	ns	0.9988
LPO+NIR-II vs. LQPO+NIR-II	-3.007	-13.17 to 7.152	No	ns	0.6101
1h
NIR-II vs. LQP+NIR-II	0.6733	-9.632 to 10.98	No	ns	0.9924
NIR-II vs. LPO+NIR-II	0.63	-8.694 to 9.954	No	ns	0.9891
NIR-II vs. LQPO+NIR-II	0.9433	-8.662 to 10.55	No	ns	0.9598
LQP+NIR-II vs. LPO+NIR-II	-0.04333	-9.623 to 9.537	No	ns	>0.9999
LQP+NIR-II vs. LQPO+NIR-II	0.27	-9.633 to 10.17	No	ns	0.999
LPO+NIR-II vs. LQPO+NIR-II	0.3133	-5.781 to 6.408	No	ns	0.9959
2h
NIR-II vs. LQP+NIR-II	-0.2767	-14.72 to 14.16	No	ns	0.9998
NIR-II vs. LPO+NIR-II	-8.557	-22.93 to 5.814	No	ns	0.2011
NIR-II vs. LQPO+NIR-II	-41.12	-65.48 to -16.77	Yes	*	0.0106
LQP+NIR-II vs. LPO+NIR-II	-8.28	-19.90 to 3.341	No	ns	0.1361
LQP+NIR-II vs. LQPO+NIR-II	-40.85	-66.46 to -15.24	Yes	*	0.0149
LPO+NIR-II vs. LQPO+NIR-II	-32.57	-58.51 to -6.624	Yes	*	0.0283
4h
NIR-II vs. LQP+NIR-II	0.3367	-10.71 to 11.38	No	ns	0.9986
NIR-II vs. LPO+NIR-II	-2.843	-14.23 to 8.547	No	ns	0.7497
NIR-II vs. LQPO+NIR-II	-23.47	-35.10 to -11.85	Yes	**	0.0042
LQP+NIR-II vs. LPO+NIR-II	-3.18	-13.47 to 7.109	No	ns	0.5485
LQP+NIR-II vs. LQPO+NIR-II	-23.81	-34.67 to -12.95	Yes	**	0.0054
LPO+NIR-II vs. LQPO+NIR-II	-20.63	-31.93 to -9.332	Yes	**	0.0061
6h
NIR-II vs. LQP+NIR-II	-2.187	-15.10 to 10.73	No	ns	0.8953
NIR-II vs. LPO+NIR-II	-2.18	-15.68 to 11.32	No	ns	0.905
NIR-II vs. LQPO+NIR-II	-17.38	-30.73 to -4.023	Yes	*	0.0209
LQP+NIR-II vs. LPO+NIR-II	0.006667	-13.91 to 13.92	No	ns	>0.9999
LQP+NIR-II vs. LQPO+NIR-II	-15.19	-28.98 to -1.397	Yes	*	0.0365
LPO+NIR-II vs. LQPO+NIR-II	-15.2	-29.42 to -0.9731	Yes	*	0.0403
24h
NIR-II vs. LQP+NIR-II	0.04	-9.257 to 9.337	No	ns	>0.9999
NIR-II vs. LPO+NIR-II	1.123	-8.082 to 10.33	No	ns	0.9546
NIR-II vs. LQPO+NIR-II	-9.317	-17.14 to -1.497	Yes	*	0.0299
LQP+NIR-II vs. LPO+NIR-II	1.083	-9.733 to 11.90	No	ns	0.9157
LQP+NIR-II vs. LQPO+NIR-II	-9.357	-14.62 to -4.098	Yes	*	0.0118
LPO+NIR-II vs. LQPO+NIR-II	-10.44	-19.52 to -1.365	Yes	*	0.034
